# Supplementary material for: Allelic Variation in Outer Membrane Protein A and Its Influence on Attachment of Escherichia coli to Corn Stover
Source: Front Microbiol. 2017 May 3;8:708. doi: 10.3389/fmicb.2017.00708 (PMC5413513; doi:10.3389/fmicb.2017.00708)
Supplement: Supplementary file 3 [file Table3.XLSX]

## Sheet: all strains
	3	6	8	9	13	16	18	26	28	32	36	44	48	53	57	60	62	69	83	84	89	98	100	105	108	110	111	117	122	127	128	130	141	144	146	147	148	157	158	160	182	184	185	186	196	201	204	205	206
3	--
6	72.26	--
8	40.27	56.56	--
9	76.31	61.89	41.85	--
13	53.9	60.39	70.81	48.39	--
16	48.25	52.15	40.08	64.46	71.39	--
18	69.01	69.19	60.16	75.72	66.83	54.36	--
26	69.09	70.73	43.07	60.17	51.77	51.91	56.63	--
28	58.52	69.61	61.99	61.38	60.63	61.89	54.45	63.69	--
32	75.33	81.95	52.59	71.83	62.99	62.34	71.32	70.45	70.83	--
36	56.21	68.29	46.82	62.25	64.34	60.14	65.49	68.07	56.15	61.22	--
44	45.32	69.58	58.31	42.47	58.41	39.25	53.95	52.79	52.61	55.21	50.41	--
48	60.5	70.95	77.51	50.32	72.92	54.79	62.97	46.21	67.79	70.35	47.09	50.13	--
53	42.17	44.07	33.63	56.79	47.43	60.29	49.67	67.19	46.15	49.39	73.77	39.73	30.83	--
57	48.27	60.46	66.75	60.77	71.81	59.17	60.97	57.31	67.7	70.57	61.61	60.03	59.53	61.01	--
60	65.54	62.53	64.97	67.08	64.15	55.99	65.01	58.5	67.88	71.76	57.31	58.38	55.93	45.13	77.55	--
62	64.26	67.57	63.41	66.73	66.23	65.4	63.34	57.88	70.25	66.13	58.4	67.04	55.53	36.37	59.73	74.32	--
69	77.17	67.21	43.76	69.67	50.5	48.12	63.71	55.59	69.65	69.25	51.55	39.33	60.2	30.78	43.13	56.09	57.33	--
83	50.99	60.87	57.82	52.17	58.81	50.07	56.15	50.48	63.39	52.6	47.52	69.85	52.31	23.65	58.15	65.83	78.8	43.44	--
84	0	5.75	7.59	0	4.69	0	7.57	0	5.63	1.85	3.59	7.75	4.63	0	11.31	19.89	7.99	0	22.75	--
89	37.21	43.11	84.88	42.92	75.61	44.01	62.21	36.64	58.05	51.88	47.81	46.37	62.6	36.45	72.21	73.87	61.79	33.32	63.66	22.25	--
98	47.81	61.69	72.5	48.06	71.71	57.81	54.46	48.15	66.77	56.57	54.81	73.85	62.95	34.81	73.35	74.71	74.15	47.45	79.54	17.53	71.95	--
100	55.59	64.03	59.09	44.73	58.97	54.55	46.11	56.33	70.63	58.73	48.21	49.96	59.86	35.99	63.99	76.01	60.56	50.89	64.86	18.75	62.76	69.41	--
105	64.4	58.69	60.71	67.78	56.53	48.97	67.43	54	60.92	61.07	58.69	51.92	52.55	45.71	68.69	75.06	62.93	54.78	63.31	16.86	68.92	66.77	69.25	--
108	72.93	42.83	25.17	59.05	45.05	43.27	57.39	49.93	35.16	49.16	33.43	32.61	38.13	27.73	28.45	46.57	49.83	57.54	40.89	0	27.96	47.52	37.57	50.87	--
110	52.75	72.52	56.52	51.45	63.17	58.33	73.49	64.39	63.61	69.26	73.24	47.85	61.67	50.19	61.71	59.63	54.85	50.81	58.69	9.34	54.01	52.53	61.21	51.09	29.81	--
111	52.38	63.99	67.75	45.14	61.4	37.37	65.5	60.03	62.23	63.17	65.31	51.67	53.89	48.4	58.87	66.61	58.06	45.24	56.39	15.33	69.43	59.37	60.14	64.02	35.29	72.93	--
117	36.13	38.19	56.72	28.71	40.25	31	40.58	33.77	49.98	34.14	25.54	35.31	45.43	10.69	35.49	58.26	49.78	31.82	71.84	33.3	64.45	54.61	61.76	52.92	25.79	53.71	59.73	--
122	45	46.11	22.07	64.39	49.71	59.77	60.13	40.48	40.43	48.49	54.21	43.31	27.71	60.85	58.16	44.41	47.59	32.75	35.02	0	37.67	30.46	33.18	52.47	35.33	38.73	29.55	15.11	--
127	70.08	76.72	55.81	63.83	57.44	53.12	77.71	65.89	53.45	65.27	66.85	44.14	61.95	43.96	42.86	49.01	55.93	62.95	51.71	0	43.16	48.37	50.07	56.7	54.31	73.93	64.75	41.59	39.32	--
128	63.29	77.78	47.44	65.7	55.33	61.06	68.95	74.04	60.63	72.38	63.61	57.53	54.96	59.37	53.73	49.29	64.44	52.24	58.85	0	38.67	48.09	49.44	53.51	39.41	69.01	49.59	35.11	54.86	71.28	--
130	80.13	68.39	45.27	71.85	51.98	57.68	65.41	74.23	71.84	76.3	56.86	45.99	56.37	46.3	50.05	65.29	62.17	69.93	62.97	1.32	44.73	52.69	63.59	65	62.59	65.71	55.15	50.63	41.93	69.65	74.88	--
141	44.45	51.83	42.71	73.3	50.71	62.52	55.35	54.51	54.43	59.55	69.29	46.26	35.68	63.75	67.09	57.75	66.07	37.85	43.85	0.17	46.81	48.47	30.35	53.61	25.08	43.41	45.71	16.93	67.13	45.96	60.03	43.69	--
144	53.82	57.17	35.83	57.57	39.64	42.69	44.91	50.87	46.67	50.28	45.22	52.67	34.91	31.89	49.21	56.59	65.22	38.91	65.17	10.46	40.91	45.17	54.88	69.34	30.36	44.31	37.49	43.51	54.55	44.73	66.53	57.97	54.12	--
146	56.75	69.21	35.06	52.49	52.14	54.37	58.89	80.58	56.87	63.73	80.71	40.55	42.01	73.59	55.09	46.39	40.92	48.73	38.1	0	35.5	42.83	49.85	51.57	37.83	72.27	69.31	25.2	47.68	71.93	66.93	63.86	53.59	35.63	--
147	29.89	40.71	52.27	30.09	32.88	40.59	28.1	54.68	44.43	40.84	30.79	35.81	37.88	46.19	48.47	33.23	37.53	31.12	27.19	0	23.58	36.23	36.29	34.55	22.19	33.99	25.48	21.64	16.57	35.5	54.54	42.17	32.91	23.59	39.05	--
148	39.51	48.95	80.27	37.93	67.89	47.26	57.49	43.11	61.07	52.29	49.25	44.1	65.79	40.82	60.58	64.43	55.93	37.49	56.45	11.93	84.2	64.83	65.83	63.08	27.8	62.61	66.53	58.57	29.32	49.72	44.66	52.82	34.66	37.92	44.22	36.38	--
157	45.31	69.43	55.62	58.04	54.06	67.37	59.37	54.77	67.73	63.56	61.18	65	53.97	52.13	62.26	59.94	63.08	47.85	65.58	5.47	51.76	66.48	66.65	62.8	28.93	71.5	50.76	50.16	53.41	54.85	66.89	65.15	53.53	62.23	52.17	42.65	61.65	--
158	51.6	63.47	61.87	43.71	51.13	48.46	50.07	56.95	67.89	59.07	51.35	54.21	53.4	27.82	56.6	73.67	66.95	46.88	77.08	21.71	64.36	72.65	77.23	66.76	34.11	69.75	65.6	74.85	22.25	54.21	53.75	68.75	33.43	61.26	47.48	34.83	66.33	72.93	--
160	66.64	70.33	50.71	59.75	58.33	57.14	59.69	68.5	76.23	69.16	62.97	51.29	56.15	46.57	61.64	67.39	65.05	56.3	69.89	9.89	56.65	59.81	74.17	71.41	47.57	71.42	58.95	60.09	54.65	60.79	72.08	83.55	50.82	69.13	62.78	38.91	60.33	77.91	78.96	--
182	34.71	44.81	25.31	45.84	42.21	58.89	52.75	42.96	30.19	42.97	60.35	40.33	25.13	58.99	43.59	33.68	40.29	27.33	33.19	0	27.06	28.49	36.26	53.65	23.15	56.32	30.23	20.19	63.15	46.03	60.18	47.31	46.17	60.75	52.24	40.59	40	69.78	41.32	54.7	--
184	76.8	75.45	47.78	71.49	66.02	70.54	69.31	77.77	74.17	75.16	66.66	54.4	59.07	58.45	67.64	72.05	68.69	66.39	62.65	7.75	50.91	59.64	76.35	76.7	53.45	73.67	63.89	50.45	59.58	67.4	68.12	82.23	52.88	67.64	73.72	45.01	59.77	72.04	69.57	82.79	61.89	--
185	60.27	81.73	52.04	60.35	63.42	62.93	67.37	78.71	64.63	74.19	83.05	63.25	56.01	74.27	72.21	60.7	58.69	49.87	55.59	3.39	48.18	58.65	59.89	58.85	32.69	79.47	65.88	35.68	59.66	71.26	82.85	67.33	67.12	58.62	86.07	51.46	53.59	74.01	60.23	75.3	66.77	78.11	--
186	50.73	68.25	53.09	63.41	58.96	70.81	60.68	58.11	59.08	65.16	72.99	56.21	52.25	69.81	62.43	53.41	61.07	49.49	47.31	0	45.4	57.79	48.17	64.5	33.75	59.5	47.88	22.92	62.67	55.62	73.31	55.68	71.02	57.23	64.07	55.23	54.52	79.33	48.06	62.91	78.97	68.63	77.9	--
196	50.67	43.97	49.15	36.39	38.03	27.17	44.87	35.87	45.76	37.39	43.07	43.65	35.96	25.48	44.09	66.51	49.13	37.21	58.22	22.77	58.75	63.49	65.37	65.21	42.7	40.33	54.89	63.75	26.93	40.84	34.01	51.24	28.05	45.33	34.91	19.14	55.82	53.3	68.91	63.64	29.68	51.02	45.47	39.69	--
201	73.89	51.26	42.17	70.88	39.43	47.58	47.8	58.38	62.34	65.29	42.87	41.25	59.06	44.81	45.41	62.31	57.98	59.31	47.55	6.45	40.47	51.61	49.66	56.99	51.23	35.17	44.52	38.64	37.75	45.71	55.84	71.02	50.15	48.69	39.54	26.43	40.83	50.99	49.85	64.57	20.45	61.32	48.81	46.34	56.6	--
204	25.37	41.89	59.75	18.49	38.07	17.99	22.54	24.09	50.35	20.82	21.55	49.39	40.05	9.37	46.99	56.03	48.07	25.35	56.45	25.33	57.14	66.53	66.01	49.85	18.93	31.4	52.21	59.03	8.91	27.29	15.41	27.73	8.73	30.56	18.49	18.48	51.13	43.45	67.49	41.93	5.27	36.45	27.46	18.42	59.38	29.72	--
205	25.86	30.04	46.73	19.33	43.4	33.34	30.37	22.74	40.38	18.73	26.79	37.01	29.69	9.09	32.3	53.45	60.12	25.88	62.81	31.21	61.28	59.39	54.03	44.09	32.9	29.74	40.45	65.36	18.12	24.37	17.65	29.39	14.64	30.03	16.17	12.63	57.88	34.3	61.92	40.69	18.11	36.33	21.98	24.49	61.16	22.53	65.35	--
206	55.32	69.1	55.8	51.94	56.32	51.94	57.44	58.46	62.2	59.56	55.33	67.28	55.01	39.26	61.53	63.08	67.81	46.79	72.06	14.73	52.24	66.96	69.18	69.79	33.9	66.13	51.97	54.5	41.64	55.32	73.5	64.22	41.89	78.18	47.71	48.02	55.33	75.93	81.67	76.93	64.59	74.15	69.22	64.29	55.65	46.31	51.39	41.59	--
207	12.9	16.62	54.92	12.53	52.57	16.59	43.51	9.63	29.6	24.05	15.47	10.85	50.14	10.55	24.55	27.44	18.55	32.66	12.51	0	55.59	17.02	19.1	15.77	5.19	38.96	47.4	31.11	13.28	32.76	13.96	11.43	15.42	1.13	11.74	2.05	44.76	11.84	11.24	14.29	2.17	18.88	15.85	10.35	6.63	9.53	11.52	10.63	9.31
211	76.97	56.89	31.03	71.71	39.75	45.45	67.63	53.74	47.43	58.77	50.96	28.99	57.3	46	39.31	41.64	36.95	64.49	30.05	0	23.74	32.46	35.54	51.29	70.44	45.32	36.38	17.93	49.67	66.99	51	65.56	36.29	30.01	54.31	24.31	27.75	38.06	33.77	51.12	34.91	58.11	49.28	42.03	32.87	52.97	15.89	12.41	36.23
217	22.77	24.64	63.24	27.06	48.45	29.53	40.33	21.9	47.23	36.77	19.79	30.33	59.26	27.3	44.78	42.87	28.67	26.53	34.59	8.2	63.63	42.32	35.48	31.87	10.12	42.92	50.91	43.2	17.07	30.22	24.3	28.95	29.77	17.2	17.53	10.49	54.06	38.8	32.59	36.47	4.32	29.45	30.91	23.75	30.4	51.41	31.6	13.5	24.8
222	37.19	51.73	42.22	31.86	50.71	39.61	41.38	49.57	56.29	44.63	49.4	52.09	42.31	30.79	56.86	50.23	44.83	35.89	58.93	5.93	46.92	64.17	61.45	52.45	46.22	57.95	44.7	43.78	31.6	40.89	47.35	52.13	27.63	44.43	45.89	30.01	47.17	58.9	62.6	72.62	38.09	58.14	56.11	45.84	53.27	35.12	45.27	41.05	58.05
226	57.03	64.81	59.39	50.08	72.65	61.47	56.86	62.77	66.67	62.85	66.56	65.85	56.16	49.09	66.82	73.47	68.92	51.27	77.49	15.27	65.41	83.88	76	64.98	52.41	66.4	62.83	56.67	46.67	54.94	59.31	68.07	44.92	51.41	58.47	37.83	67.03	75.62	70.77	75.81	51.89	73.73	70.07	64.01	58.64	48.76	51.69	55.74	66.31
230	46.71	52.13	46.15	43.63	48.73	43.43	55.18	52.38	54.89	56.55	47.07	44.99	53.93	34.03	52.91	51.95	45.95	40.03	63.85	51.69	53.19	54.17	58.87	57.43	25.71	65.2	49.29	58.95	28.63	49.24	51.77	63.9	26.57	52.52	46.89	25.09	51.94	61.71	64.85	66.47	42.15	66.05	57.13	41.37	42.14	46.1	37.83	33.21	61.73
236	41.09	59.71	49.85	62.52	61.28	55.31	61.49	47.68	54.67	55.37	66.27	61.54	49.52	50.47	79.53	62.2	55.67	39.14	68.56	9.59	57.98	67.01	54.43	60.41	27.1	64.62	43.37	40.03	64.09	45.33	55.07	50.36	61.22	54.8	48.83	29.8	47.2	72.81	53.62	61.24	58.03	63.83	68.15	63.61	38.09	30.93	38.6	31.61	62.32
248	51.97	56.5	67.21	43.82	71.51	54.25	59.47	52.75	64.38	62.85	57.27	51.24	64.87	38.08	66.31	71.74	68.84	47.79	67.09	19.53	77.65	73.3	64.66	60.81	46.03	60.57	59.23	53.79	36.53	46.17	46.06	57.06	41.97	36.39	46.85	34.01	77.09	56.06	70.71	65.5	35.83	60.65	55.87	53.63	59.68	47.47	48.63	73.32	53.19
249	33.62	39.58	33.33	35.27	27.49	14.66	37.31	46.87	29.32	24.09	58.87	48.98	11.53	45.19	49.01	42.66	31.73	18.07	39.22	6.15	39.49	45.03	33.94	54.59	23.66	35.67	49.53	26.95	37.78	37.29	32.73	28.11	44.85	43.86	48.03	9.98	25.39	41.25	51.16	45.83	36.12	36.62	52.28	36.85	50.69	24.58	47.5	26.61	48.93
256	71.51	66.89	41.93	76.66	49.29	57.01	83.71	58.95	52.02	68.93	69.33	45.84	46.9	56.52	52.88	51.61	60.04	58.55	52.11	0	41.71	46.89	36.09	59.93	61.99	63.87	55.63	30.15	67.67	72.37	72.47	66.91	65.97	41.53	65.95	34.07	38.36	59.18	41.2	62.47	54.71	64.1	68.69	69.06	40.99	51.63	10.99	20.28	49.33
257	63.36	75.41	67.49	54.59	77.38	63.67	65.27	66.72	77.62	72.56	66.67	70.17	73.8	48.97	77.89	73.67	64.17	58.2	76.08	15.18	68.61	83.65	77.69	68.89	48.2	76.11	67.99	54.17	42.33	64.58	64.8	74.29	43.86	50.22	64.97	40.06	69.63	73.43	75.7	79.67	43.47	79.27	76.71	59.35	57.54	59.39	58.11	45.97	71.17
270	51.45	72.51	77.14	49.37	72.53	55.07	67.18	59.89	67.45	66.65	65.61	61.15	79.14	50.2	69.66	61.14	54.85	50.87	62.96	8.23	70.09	74.06	68.86	55.83	34.47	84.12	73.57	52.49	34.97	70.79	63.16	60.57	43.69	40.39	64.42	37.01	74.04	73.87	68	65.22	43.47	68.18	75.31	60.21	47.59	49.95	52.81	33.05	65.83
280	47.43	59.25	56.95	48.79	75.64	59.13	69.67	50.8	51.41	67.35	53.71	52.13	70.64	40.19	59.44	51.07	47.61	46.49	55.19	7.47	58.5	58.19	50.01	50.31	40.94	76.41	59.29	41.53	41.31	61.26	59.69	58.68	37.08	37.75	52.11	30.24	56.13	61.03	48.66	57.09	47.32	67.41	60.21	54.74	28.09	38.47	22.14	20.29	58.35
281	48.34	62.7	57.27	30.57	56.43	28.36	45.02	47.63	56.9	45.16	52.44	62.95	49.57	27.29	53.27	59.57	59.09	38.93	62.63	31.39	60.99	61.41	68.81	63.47	25.56	46.97	50.54	48.61	36.29	40.84	50.27	47.28	32.55	58.17	37.66	26.47	58.72	56.2	66.5	72.35	36.34	54.34	54.06	47.85	60.92	45.38	60.25	55.69	71.19
284	58.7	53.62	48.37	50.33	39.68	38.93	55.13	46.07	52.69	45.76	41.39	45.89	48.19	31.92	40.04	53.28	46.47	43.64	54.42	22.3	47.75	65.12	55.83	68.25	46.16	39.51	45.22	54.69	31.7	54.83	47.51	59.98	38.41	47.17	44.39	25.86	46.35	53.71	57.83	64.67	33.65	52.65	53.37	47.95	83.85	70.56	44.25	39.14	55.55
286	36.87	44.6	63.49	47.99	71.54	48.49	59.73	47.55	49.5	50.83	58.85	34.95	54.86	56.81	62.25	52.83	46.41	37.51	39.78	0.18	72.09	51.95	41.1	48.24	26.14	49.02	64.99	23.39	39.56	52.06	46.67	34.98	59.05	23.57	56.65	18.14	57.69	30.41	32.39	34.11	22.7	44.87	53.61	45.04	25.14	34.1	29.79	22.83	34.75
289	55.77	68.78	67.69	52.27	68.61	48.63	51.85	51.98	68.55	60.87	44.04	60.66	66.52	38.56	74.4	68.91	62.27	48.5	64.31	19.22	68.79	73.13	73.86	69.87	30.11	43.31	48.75	45.2	41.33	47.75	52.41	54.91	45.91	55.59	46.09	38.35	63.61	54.95	64.81	60.44	33.57	63.08	58.89	52.99	52.69	47.07	72.46	46.35	71.23
292	45.67	38.41	44.98	38.51	39.48	32.1	49.71	32.6	37.1	32.23	43.16	33.69	34.83	35.31	39.05	50.63	47.91	35.37	44.71	24.71	58.07	47.75	47.09	63.45	44.17	29.62	43.73	49.41	42.21	39.24	30.63	40.23	31.01	34.34	35.98	17.74	58.65	40.76	47.72	49.99	38.23	44.43	38.25	47.73	67.01	41.72	40.37	73.33	35.07
298	51.79	65.75	59.65	55.19	72.78	63.86	65.91	58.81	68.51	71.87	56.7	50.15	69.06	42.13	73.95	63.79	59.25	61.41	61.13	3.6	61.28	68.6	64.72	57.08	47.87	70.25	52.57	39.14	42.79	58.27	61.68	59.23	46.36	41.33	55.31	42.8	60.16	64.47	58.05	65.74	43.32	71.41	66.21	59.56	39.35	42.51	35.18	33.68	62.67
307	49.77	71.03	47.67	48.95	53.07	55.69	63.76	65.53	54.01	60.83	71.38	39.37	60.56	53.07	50.36	40.1	43.55	51.65	45.63	0	31.99	43.87	47.17	41.47	30.89	79.43	51.04	36.07	31.79	76.19	76.89	63.51	40.08	32.64	73.41	57.85	41.77	55.89	51.81	57.96	52.9	62	76.98	61.19	27.23	24.13	15.49	17.51	59.98
308	38.55	38.4	36.67	36.97	44.71	24.18	30.07	32.77	42.04	35.31	35.81	53.65	28.73	26.18	58.6	48.87	47.49	20.97	60.47	17.33	50.53	50.18	47.25	58.29	18.48	32.01	33.67	41.87	46.94	21.34	41.16	34.96	38.33	68.2	20.54	10.49	33.57	47.23	54.52	61	34.19	47.81	43.73	34.83	45.45	41.94	50.84	31.03	68.77
313	35.93	43.6	61.07	49.65	56.95	56.51	46.99	38.19	62.81	50.7	45.95	45.58	50.93	48.12	70.21	66.56	61.91	34.72	61.27	23.25	76.6	65.32	57.01	61.18	25.39	40.78	48.01	51.06	47.76	26.19	40.2	43.81	54.39	41.82	35.3	32.67	71.67	61.23	58.44	56.51	38.24	54.09	48.66	61.72	55.94	51.4	47.88	65.19	47.57
315	56.87	58.79	68.07	61.19	75.22	57.01	72.24	53.29	68.78	74.8	52.04	38.16	75.26	41.64	66.7	66.23	54.67	64.09	47.69	3.94	70.15	49.11	53.81	53.71	33.59	70.76	66.33	42.12	40.29	63.36	57.78	60.89	52.43	36.55	49.52	29.93	63.15	50.63	47.85	58.41	30.31	66.77	57.04	49.09	27.13	50.89	23.87	18.32	48.55
329	45.08	47.93	78.9	43.7	54.87	35.21	52.34	39.19	58.57	51.96	33.49	45.57	77.63	28.07	51.61	45.71	39.43	44.98	52.85	1.14	64.75	58.03	49.36	50.93	22.63	54.9	49.32	54.23	16.41	53.09	50.2	55.54	29.47	38.44	28.76	37.59	62.25	55.32	55.17	55.43	22.15	46.93	47.51	40.08	39.82	61.96	43.36	16.79	54.26
331	72.05	66.37	44.67	69.18	45.11	59.09	67.37	70.49	64.2	71.04	61.03	47.81	53.8	54.63	50.57	57.3	54.85	59.97	60.75	0	42.79	53.38	59.31	65.01	59.01	69.84	55.05	47.23	43.45	70.75	72.56	87.51	44.37	53.32	67.19	38.88	52.7	76.67	67.92	81.4	58.31	75.69	71.72	63.51	54.39	67.43	29.78	23.89	63.61
333	70.73	81.59	47.41	68.33	55.57	62.53	65.19	76.9	77.36	89.14	63.34	54.1	66.12	52.83	57.32	58.59	59.79	69.05	57.36	0	43.87	53.74	60.55	55.37	48.06	71.93	56.87	41.96	45.07	71.23	80.29	88.2	54.11	51.81	70.77	44.88	52.39	75.59	65.22	82.17	47.92	77.68	79.97	66.59	44.53	65.5	22.57	16.97	63.73
342	50.21	59.89	59.51	35.01	43.44	28.31	35.86	53.56	66.89	43.63	40.17	57.64	53.64	21.37	51.74	53.15	51.09	44.29	71.39	12.17	48.77	67.01	69.28	57.1	30.79	55.39	51.27	65.91	15.21	49.4	53.1	62.07	22.34	55.06	41.1	40.28	52.71	63.97	79.9	78.12	25.82	58.25	55.86	38.69	60.75	53.27	68.47	43.34	72.83
385	35.05	37.37	39.32	39.81	27.65	39.01	34.95	55.65	56.97	37.8	42.79	36.65	35.73	56.07	40.71	32.99	32.51	28.05	48.3	1.36	36.96	42.44	43.21	36.25	22.89	48.78	41.09	44.37	29.57	37.73	52.82	64.45	33.74	30.73	52.52	35.66	42.09	60.44	48.82	62.19	30.97	47.13	56.91	39.97	45.57	57.71	31.85	18.21	39.73
391	38.13	47.67	58.11	27.46	50.31	39.09	46.23	50.61	55.39	48.86	38.52	44.12	56.31	31.17	45.01	45.15	34.83	34.92	59.57	8.8	58.52	57.89	67.33	46.39	32.35	70.07	57.17	66.78	14.13	56.28	47.05	66.59	12.01	34.6	48.99	29.29	66.88	67.24	71.95	66.78	36.87	60.51	56.14	35.11	52.25	41.19	52.11	37.5	56.16
	49.9809	median
	16.8146	stdev
	0	min
	89.14	max
[truncated: 29 more columns]

## Sheet: analysis by pattern
I, a	II, a	III, a	IV, b	V, a
0	7.59	45.14	65.31	65.22		Anova: Single Factor
0	12.51	54.34	63.61	60.12
0	12.85	56.16	69.29	47.49		SUMMARY
0	24.03	57.89	83.05	51.09		Groups	Count	Sum	Average	Variance
0	24.55	59.64	49.59	30.03		I, alpha	253	11788.2	46.5936	340.807
0	25.22	60.51	45.71	68.2		II, alpha	120	7021.66	58.5138	233.379
0.18	25.95	61.41	65.88	55.06		III, alpha	15	969.73	64.6487	87.8863
1.32	27.47	66.5	60.03	31.03		IV, beta	10	652.44	65.244	144.867
3.94	34.59	66.96	82.85	43.34		V, alpha	10	516.64	51.664	188.947
4.63	36.71	69.57	67.12	65.06
5.63	37.09	71.19
6.45	40.27	71.95				ANOVA
8.23	40.33	72.65				Source of Variation	SS	df	MS	F	P-value	F crit
15.27	40.79	74.15				Between Groups	16466.5	4	4116.62	14.0724	9.29733e-11	2.39408
15.89	41.38	81.67				Within Groups	117890	403	292.531
17.74	42.22
18.14	43.51					Total	134357	407
18.48	44.76
18.49	44.78					P-values	I, alpha	II, alpha	III, alpha	IV, beta	V, alpha
18.93	45.51					I, alpha	--
19.14	45.84					II, alpha	2.07172e-09	--
19.22	46.92					III, alpha	0.000213453	0.131645	--
19.89	47.17					IV, beta	0.00173503	0.177265	0.890719	--
22.19	47.2					V, alpha	0.391408	0.17262	0.00976836	0.0303539	--
22.3	48.45
22.77	49.22
23.25	49.85
23.87	50.25
24.06	50.71
24.31	50.78
24.71	51.61
25.09	51.69
25.14	52.34
25.33	52.57
25.35	52.85
25.39	54.06
25.71	54.87
25.71	54.92
25.82	55.19
25.86	55.59
26.02	55.68
26.14	56.13
26.43	56.13
27.13	56.15
27.73	56.23
29.72	56.45
29.78	56.86
29.79	56.95
29.93	57.06
30.09	57.49
30.11	57.82
30.8	57.98
30.87	58.15
31.12	58.5
32.67	58.81
32.87	58.93
33.23	59.44
33.59	59.47
34.1	59.65
34.31	60.01
34.47	60.16
34.72	60.16
34.83	60.58
34.92	60.97
34.98	61.13
35.16	61.28
35.37	61.28
35.67	61.49
35.96	61.85
36.17	62.21
36.39	62.25
36.46	63.24
37.01	63.63
37.1	63.66
37.21	64.55
37.51	64.75
37.83	65.27
37.83	65.33
37.88	65.67
38.13	65.91
38.25	66.31
38.35	66.75
38.51	66.83
38.88	66.83
39.81	67.09
40.03	67.21
40.05	67.49
40.23	67.89
40.37	68.56
41.55	68.61
41.64	69.45
41.72	69.63
42.14	69.67
42.17	70.46
42.7	70.81
43.63	71.51
43.64	71.81
43.81	72.21
44.17	72.49
44.25	72.78
44.43	72.91
44.85	73.23
45.2	73.95
45.44	74.21
45.76	75.61
45.99	75.64
46.1	76.08
46.16	76.84
46.5	77.09
46.57	77.38
47.07	77.65
47.43	77.89
47.59	78.15
47.75	78.43
47.86	78.9
47.88	79.53
47.99	80.27
48.19	80.98
48.5	84.2
48.76	84.88
48.83
49.13
49.37
49.5
49.65
49.65
49.74
49.95
50.08
50.1
50.13
50.32
50.33
50.35
50.55
50.63
50.71
50.87
50.89
50.93
51.23
51.24
51.27
51.4
51.69
51.69
51.95
52.27
52.41
52.45
52.69
52.69
52.73
52.81
52.83
52.97
53.28
53.41
53.8
53.93
54.01
54.35
54.39
54.47
54.55
54.86
54.89
54.91
55.93
55.94
56.03
56.09
56.16
56.37
56.6
56.77
57.3
57.3
57.54
58.64
59.01
59.05
59.06
59.31
59.38
59.97
59.98
60.2
60.57
60.89
60.95
61.14
61.19
61.25
61.38
61.51
62.31
62.34
62.59
62.81
63.9
64.09
64.2
64.49
64.59
65.27
65.29
65.56
65.63
66.23
66.51
66.52
66.56
66.67
66.85
66.97
67.01
67.03
67.08
67.43
67.45
67.79
67.83
67.88
67.95
68.07
68.55
68.78
68.82
68.91
69.18
69.45
69.65
69.67
69.77
69.93
70.44
70.56
70.88
71.02
71.71
71.84
71.85
72.46
73.03
73.09
73.31
73.47
75.26
76.37
79.14
83.85
87.51
