# Supplementary material for: Allelic Variation in Outer Membrane Protein A and Its Influence on Attachment of Escherichia coli to Corn Stover
Source: Front Microbiol. 2017 May 3;8:708. doi: 10.3389/fmicb.2017.00708 (PMC5413513; doi:10.3389/fmicb.2017.00708)
Supplement: Supplementary file 4 [file Table4.XLSX]

## Sheet: data
strain #	25	66-68	93	108-114	129	149	161	175	180	203	251	270	outer loop pattern	C-terminal pattern		% attachment	standard error	n
3	N	SVV	I	SNVYGKN	Y	H	M	A	A	N	G	A		alpha		6.91789	7.62308	3
6	P	DNI	I	ANVPGGASFKD	Y	H	M	A	A	T	G	A	III	beta		17.3611	4.86111	2
8	P	DNI	V	ANVPGGASFKD	Y	N	L	A	A	N	G	A	II	alpha		8.01879	2.61339	3
9	N	SVE	I	SNVYGKN	Y	H	M	A	A	N	G	A	I	alpha		10.1421	13.4448	3
13	P	DNI	V	ANVPGGASFKD	Y	N	L	A	A	N	G	A	II	alpha		0.457666	4.80549	2
16	D	SVE	V	SNVYGKN	Y	H	M	V	A	T	A	A		gamma		21.9814	4.33437	2
18	P	DNI	V	ANVPGGASFKD	Y	N	L	A	T	N	G	A	II	alpha		11.7241	8.27586	2
26	N	SVE	V	SNVYGKN	Y	H	M	A	A	T	G	A	I	beta		-1.21693	10.9957	3
28	N	SVE	I	SNVYGKN	Y	H	M	A	A	N	G	A	I	alpha		3.5461	3.5461	3
32	D	DNI	I	ANVPGGASFKD	Y	H	L	A	A	N	G	A		alpha		5.55556	5.55556	2
36	N	SVE	V	SNFDGKN	Y	H	M	A	A	T	G	A	IV	beta		1.42857	1.42857	2
44	D	DNI	V	SNVYGKN	Y	H	L	A	A	N	G	A	VI	alpha		-0.86	2.29868	5
48	N	SVE	I	SNVYGKN	Y	H	M	A	A	N	G	A	I	alpha		6.65	3.88	4
53	P	DNI	I	ANVPGGASFKD	Y	H	M	V	A	T	A	A	III	gamma		-8.88158	3.61842	2
57	P	DNI	I	ANVPGGASFKD	Y	N	L	A	A	N	G	A	II	alpha		14.92	7.08386	5
60	N	SVE	I	SNVYGKN	Y	H	M	A	A	N	G	A	I	alpha		12.9412	7.05882	2
62	D	SVE	V	AHNNVTGESEKN	W	H	L	A	A	N	G	A	V	alpha		-2.33	1.98116	5
69	N	SVE	I	SNVYGKN	Y	H	M	A	A	N	G	A	I	alpha		-4.09	6.45849	6
83	P	DNI	I	ANVPGGASFKD	Y	N	L	A	A	N	G	A	II	alpha		14.4444	7.77778	2
84	N	SVE	I	SNVYGKN	Y	H	M	A	A	N	G	A	I	alpha		12.2465	4.46156	3
89	P	DNI	V	ANVPGGASFKD	Y	N	L	A	A	N	G	A	II	alpha		-1.8254	3.35687	3
98	P	DNI	V	ANVPGGASFKD	Y	H	M	A	A	N	G	A	III	alpha		10.9083	13.3035	3
100	P	DNI	V	ANVPGVASFKD	Y	N	L	A	A	N	G	A		alpha		1.65	2.35	4
105	N	SVA	I	SNVYGKN	Y	H	M	A	A	N	G	A		alpha		2.66	3.7518	6
108	N	SVE	I	SNVYGKN	Y	H	M	A	A	N	G	A	I	alpha		5.76	8.78328	5
110	N	DNI	I	ANVPGGASFKD	Y	H	L	A	A	N	G	A		alpha		1.93	2.8659	6
111	N	SVE	V	SNFDGKN	Y	H	M	A	A	T	G	A	IV	beta		-4.87799	5.29951	3
117	P	DNI	I	ANVPGGASFKD	Y	H	M	A	A	T	G	A	III	beta		14.51	6.895	4
122	N	SVE	V	SNFDGKN	Y	H	M	A	A	T	A	A	IV	delta		8.33333	8.33333	3
127	D	SVE	V	SNFDGKN	Y	H	M	A	A	T	G	A	VII	beta		-4.69	3.39882	5
128	N	SVE	V	SNFDGKN	Y	H	M	A	A	T	G	A	IV	beta		-5.12061	9.99441	3
130	N	SVE	I	SNVYGKN	Y	H	M	A	A	N	G	A	I	alpha		4.11	1.73519	5
141	N	SVE	V	SNFDGKN	Y	H	M	A	A	T	G	A	IV	beta		-16.6667	1.51515	2
144	D	SVE	V	AHNNVTGESEKN	W	H	L	A	A	N	G	A	V	alpha		6.83183	1.27628	2
146	P	DNI	I	ANVPGGASFKD	Y	H	M	A	A	T	G	A	III	beta		8.22955	9.0954	3
147	N	SVE	I	SNVYGKN	Y	H	M	A	A	N	G	A	I	alpha		-1.01	1.99225	6
148	P	DNI	V	ANVPGGASFKD	Y	N	L	A	A	N	G	A	II	alpha		-8.34228	14.4647	2
157	N	SVE	V	SNVYGKN	Y	H	M	A	A	T	A	A	I	delta		-5.6	3.51957	5
158	P	DNI	V	ANVPGGASFKD	Y	H	M	A	A	N	G	A	III	alpha		17.1569	0.490196	2
160	P	DNI	I	ANVPGGASFKD	Y	H	M	A	A	T	A	A	III	delta		12.5	0	1
182	N	SVE	V	SNVYGKN	Y	H	M	A	A	T	A	A	I	delta		12.1212	5.5632	3
184	P	DNI	V	ANVPGGASFKD	Y	H	M	A	A	N	G	A	III	alpha		13.5135	0	1
185	N	SVE	V	SNFDGKN	Y	H	M	A	A	T	G	A	IV	beta		7.44891	4.74621	2
186	D	SVE	V	SNVYGKN	Y	H	M	V	A	T	A	A		gamma		9.01097	1.56767	3
196	N	SVE	I	SNVYGKN	Y	H	M	A	A	N	G	A	I	alpha		9.46265	1.30132	3
201	N	SVE	I	SNVYGKN	Y	H	M	A	A	N	G	A	I	alpha		10.8012	7.32652	3
204	N	SVE	I	SNVYGKN	Y	H	M	A	A	N	G	A	I	alpha		1.4782	13.6733	2
205	D	SVE	V	AHNNVTGESEKN	W	H	L	A	A	N	G	A	V	alpha		9.87279	7.54975	3
206	P	DNI	V	ANVPGGASFKD	Y	H	L	A	A	N	G	A	III	alpha		17.7689	2.95083	3
207	P	DNI	V	ANVPGGASFKD	Y	N	L	A	A	N	G	A	II	alpha		-5.30612	11.9511	3
211	N	SVE	I	SNVYGKN	Y	H	M	A	A	N	G	A	I	alpha		5.83627	16.6471	3
217	P	DNI	V	ANVPGGASFKD	Y	N	L	A	A	N	G	A	II	alpha		7.27	3.35988	6
222	P	DNI	I	ANVPGGASFKD	Y	N	L	A	A	N	G	A	II	alpha		-1.85185	6.91351	3
226	N	SVE	I	SNVYGKN	Y	H	M	A	A	N	G	A	I	alpha		9.19627	10.2337	3
230	N	SVE	I	SNVYGKN	Y	H	M	A	A	N	G	A	I	alpha		14.637	1.34524	3
236	P	DNI	V	ANVPGGASFKD	Y	N	L	A	A	N	G	A	II	alpha		3.62	3.24149	6
248	P	DNI	V	ANVPGGASFKD	Y	N	L	A	A	N	G	A	II	alpha		6.92531	9.48037	3
249	D	DNI	V	SNVPGGVSTKD	Y	H	M	A	A	N	G	A		alpha		13.7707	12.4762	3
256	P	DNI	V	SNVPGGASTKD	Y	H	M	A	A	T	A	A		delta		-0.807219	4.89605	3
257	P	DNI	V	ANVPGGASFKD	Y	N	L	A	A	N	G	A	II	alpha		12.9383	6.99145	3
270	N	SVE	I	SNVYGKN	Y	H	M	A	A	N	G	A	I	alpha		13.3848	5.46051	3
280	P	DNI	V	ANVPGGASFKD	Y	N	L	A	A	N	G	A	II	alpha		16.1728	8.73931	3
281	P	DNI	I	ANVPGGASFKD	Y	H	M	A	A	N	G	A	III	alpha		14.5293	5.68708	3
284	N	SVE	I	SNVYGKN	Y	H	M	A	A	N	G	A	I	alpha		18.4127	4.12698	3
286	N	SVE	I	SNVYGKN	Y	H	M	A	A	N	G	A	I	alpha		22.7481	7.2605	3
289	N	SVE	I	SNVYGKN	Y	H	M	A	A	N	G	A	I	alpha		11.8984	11.2608	3
292	N	SVE	I	SNVYGKN	Y	H	M	A	A	N	G	A	I	alpha		28.6134	10.2072	3
298	P	DNI	V	ANVPGGASFKD	Y	N	L	A	A	N	G	A	II	alpha		11.475	7.1607	3
307	N	DNI	I	ANVPGGASFKD	Y	H	L	A	A	N	G	A		alpha		11.3383	1.53991	3
308	D	SVE	V	AHNNVTGESEKN	W	H	L	A	A	N	G	A	V	alpha		-6.93	3.20067	6
313	N	SVE	I	SNVYGKN	Y	H	M	A	A	N	G	A	I	alpha		-4.62302	4.13383	3
315	N	SVE	I	SNVYGKN	Y	H	M	A	A	N	G	A	I	alpha		-3.0303	0	2
329	P	DNI	V	ANVPGGASFKD	Y	N	L	A	A	N	G	A	II	alpha		9.92063	7.66397	3
331	N	SVE	I	SNVYGKN	Y	H	M	A	A	N	G	A	I	alpha		-0.65	1.66157	6
333	D	DNI	I	ANVPGGASFKD	Y	H	L	A	A	N	G	A		alpha		17.1733	6.90688	3
342	D	SVE	V	AHNNVTGESEKN	W	H	L	A	A	N	G	A	V	alpha		8.87188	6.89428	3
385	P	DNI	I	ANVPGGASYKD	Y	H	L	A	A	N	G	S		alpha		-4.64427	8.99209	2
391	P	DNI	V	ANVPGGASFKD	Y	H	M	A	A	N	G	A	III	alpha		5.02226	14.5586	3

## Sheet: loop 1
D	N	P				Anova: Single Factor
-2.33	10.1421	14.92
6.83183	3.5461	14.4444				SUMMARY
9.87279	6.65	-1.85185				Groups	Count	Sum	Average	Variance
-6.93	12.9412	8.01879				D	12	78.2585	6.52154	78.9527
8.87188	-4.09	0.457666				N	36	207.158	5.75438	78.366
-0.86	12.2465	11.7241				P	30	219.378	7.3126	65.3186
-4.69	5.76	-1.8254
5.55556	4.11	-8.34228
17.1733	-1.01	-5.30612				ANOVA
13.7707	9.46265	7.27				Source of Variation	SS	df	MS	F	P-value	F crit
21.9814	10.8012	3.62				Between Groups	39.7674	2	19.8837	0.270869	0.763459	3.11864
9.01097	1.4782	6.92531				Within Groups	5505.53	75	73.4071
	5.83627	12.9383
	9.19627	16.1728				Total	5545.3	77
	14.637	11.475
	13.3848	9.92063
	18.4127	17.7689
	22.7481	14.5293
	11.8984	10.9083
	28.6134	17.1569
	-4.62302	13.5135
	-3.0303	5.02226
	-0.65	17.3611
	1.42857	14.51
	-4.87799	8.22955
	-5.12061	12.5
	-16.6667	-8.88158
	7.44891	-4.64427
	-1.21693	1.65
	-5.6	-0.807219
	12.1212
	1.93
	11.3383
	6.91789
	2.66
	8.33333

## Sheet: loop 2
DNI	SVE	SVA	SVV
17.3611	10.1421	2.66	6.91789
8.01879	21.9814					P-value
0.457666	-1.21693				DNI vs SVE	0.370662
11.7241	3.5461
5.55556	1.42857
-0.86	6.65
-8.88158	12.9412
14.92	-2.33
14.4444	-4.09
-1.8254	12.2465
10.9083	5.76
1.65	-4.87799
1.93	8.33333
14.51	-4.69
8.22955	-5.12061
-8.34228	4.11
17.1569	-16.6667
12.5	6.83183
13.5135	-1.01
17.7689	-5.6
-5.30612	12.1212
7.27	7.44891
-1.85185	9.01097
3.62	9.46265
6.92531	10.8012
13.7707	1.4782
-0.807219	9.87279
12.9383	5.83627
16.1728	9.19627
14.5293	14.637
11.475	13.3848
11.3383	18.4127
9.92063	22.7481
17.1733	11.8984
-4.64427	28.6134
5.02226	-6.93
	-4.62302
	-3.0303
	-0.65
	8.87188

## Sheet: pos 93
I	V
6.91789	8.01879			P-value
17.3611	0.457666		I vs V	0.0941911
10.1421	21.9814
3.5461	11.7241
5.55556	-1.21693
6.65	1.42857
-8.88158	-0.86
14.92	-2.33
12.9412	-1.8254
-4.09	10.9083
14.4444	1.65
12.2465	-4.87799
2.66	8.33333
5.76	-4.69
1.93	-5.12061
14.51	-16.6667
4.11	6.83183
8.22955	-8.34228
-1.01	-5.6
12.5	17.1569
9.46265	12.1212
10.8012	13.5135
1.4782	7.44891
5.83627	9.01097
-1.85185	9.87279
9.19627	17.7689
14.637	-5.30612
13.3848	7.27
14.5293	3.62
18.4127	6.92531
22.7481	13.7707
11.8984	-0.807219
28.6134	12.9383
11.3383	16.1728
-4.62302	11.475
-3.0303	-6.93
-0.65	9.92063
17.1733	8.87188
-4.64427	5.02226

## Sheet: loop 3
AHNNVTGESEKN	ANVPGGASFKD	SNFDGKN	SNVYGKN			Anova: Single Factor
-2.33	14.92	1.42857	10.1421
6.83183	14.4444	-4.87799	3.5461			SUMMARY
9.87279	-1.85185	-5.12061	6.65			Groups	Count	Sum	Average	Variance
-6.93	8.01879	-16.6667	12.9412			AHNNVTGESEKN	5	16.3165	3.2633	55.7661
8.87188	0.457666	7.44891	-4.09			ANVPGGASFKD	31	259.177	8.36054	58.8244
	11.7241	-4.69	12.2465			SNFDGKN	7	-14.1444	-2.02064	74.6967
	-1.8254	8.33333	5.76			SNVYGKN	31	233.476	7.53149	71.8174
	-8.34228		4.11
	-5.30612		-1.01
	7.27		9.46265			ANOVA
	3.62		10.8012			Source of Variation	SS	df	MS	F	P-value	F crit
	6.92531		1.4782			Between Groups	698.3	3	232.767	3.54943	0.0187222	2.73554
	12.9383		5.83627			Within Groups	4590.5	70	65.5786
	16.1728		9.19627
	11.475		14.637			Total	5288.8	73
	9.92063		13.3848
	17.7689		18.4127
	14.5293		22.7481
	10.9083		11.8984			AHNNVTGESEKN	ANVPGGASFKD	SNFDGKN	SNVYGKN
	17.1569		28.6134		AHNNVTGESEKN	--
	13.5135		-4.62302		ANVPGGASFKD	0.175602	--
	5.02226		-3.0303		SNFDGKN	0.29651	0.00315734	--
	17.3611		-0.65		SNVYGKN	0.297029	0.687756	0.0109084	--
	14.51		-1.21693
	8.22955		-5.6
	12.5		12.1212
	-8.88158		-0.86
	5.55556		6.91789
	17.1733		2.66
	1.93		21.9814
	11.3383		9.01097

## Sheet: pos 129
W	Y
-2.33	6.91789			P-value
6.83183	17.3611		I vs V	0.385678
9.87279	8.01879
-6.93	10.1421
8.87188	0.457666
	21.9814
	11.7241
	-1.21693
	3.5461
	5.55556
	1.42857
	-0.86
	6.65
	-8.88158
	14.92
	12.9412
	-4.09
	14.4444
	12.2465
	-1.8254
	10.9083
	1.65
	2.66
	5.76
	1.93
	-4.87799
	14.51
	8.33333
	-4.69
	-5.12061
	4.11
	-16.6667
	8.22955
	-1.01
	-8.34228
	-5.6
	17.1569
	12.5
	12.1212
	13.5135
	7.44891
	9.01097
	9.46265
	10.8012
	1.4782
	17.7689
	-5.30612
	5.83627
	7.27
	-1.85185
	9.19627
	14.637
	3.62
	6.92531
	13.7707
	-0.807219
	12.9383
	13.3848
	16.1728
	14.5293
	18.4127
	22.7481
	11.8984
	28.6134
	11.475
	11.3383
	-4.62302
	-3.0303
	9.92063
	-0.65
	17.1733
	-4.64427
	5.02226

## Sheet: loop 4
H	N
6.91789	8.01879			P-value
17.3611	0.457666		H vs N	0.802652
10.1421	11.7241
21.9814	14.92
-1.21693	14.4444
3.5461	-1.8254
5.55556	1.65
1.42857	-8.34228
-0.86	-5.30612
6.65	7.27
-8.88158	-1.85185
12.9412	3.62
-2.33	6.92531
-4.09	12.9383
12.2465	16.1728
10.9083	11.475
2.66	9.92063
5.76
1.93
-4.87799
14.51
8.33333
-4.69
-5.12061
4.11
-16.6667
6.83183
8.22955
-1.01
-5.6
17.1569
12.5
12.1212
13.5135
7.44891
9.01097
9.46265
10.8012
1.4782
9.87279
17.7689
5.83627
9.19627
14.637
13.7707
-0.807219
13.3848
14.5293
18.4127
22.7481
11.8984
28.6134
11.3383
-6.93
-4.62302
-3.0303
-0.65
17.1733
8.87188
-4.64427
5.02226

## Sheet: 161
L	M
8.01879	6.91789			P-value
0.457666	17.3611		L vs M	0.567517
11.7241	10.1421
5.55556	21.9814
-0.86	-1.21693
14.92	3.5461
-2.33	1.42857
14.4444	6.65
-1.8254	-8.88158
1.65	12.9412
1.93	-4.09
6.83183	12.2465
-8.34228	10.9083
9.87279	2.66
17.7689	5.76
-5.30612	-4.87799
7.27	14.51
-1.85185	8.33333
3.62	-4.69
6.92531	-5.12061
12.9383	4.11
16.1728	-16.6667
11.475	8.22955
11.3383	-1.01
-6.93	-5.6
9.92063	17.1569
17.1733	12.5
8.87188	12.1212
-4.64427	13.5135
	7.44891
	9.01097
	9.46265
	10.8012
	1.4782
	5.83627
	9.19627
	14.637
	13.7707
	-0.807219
	13.3848
	14.5293
	18.4127
	22.7481
	11.8984
	28.6134
	-4.62302
	-3.0303
	-0.65
	5.02226

## Sheet: 175
A	V
6.91789	21.9814			P-value
17.3611	-8.88158		A vs V	0.853057
8.01879	9.01097
10.1421
0.457666
11.7241
-1.21693
3.5461
5.55556
1.42857
-0.86
6.65
14.92
12.9412
-2.33
-4.09
14.4444
12.2465
-1.8254
10.9083
1.65
2.66
5.76
1.93
-4.87799
14.51
8.33333
-4.69
-5.12061
4.11
-16.6667
6.83183
8.22955
-1.01
-8.34228
-5.6
17.1569
12.5
12.1212
13.5135
7.44891
9.46265
10.8012
1.4782
9.87279
17.7689
-5.30612
5.83627
7.27
-1.85185
9.19627
14.637
3.62
6.92531
13.7707
-0.807219
12.9383
13.3848
16.1728
14.5293
18.4127
22.7481
11.8984
28.6134
11.475
11.3383
-6.93
-4.62302
-3.0303
9.92063
-0.65
17.1733
8.87188
-4.64427
5.02226

## Sheet: 203
N	T
6.91789	17.3611			P-value
8.01879	21.9814		N vs T	0.103775
10.1421	-1.21693
0.457666	1.42857
11.7241	-8.88158
3.5461	-4.87799
5.55556	14.51
-0.86	8.33333
6.65	-4.69
14.92	-5.12061
12.9412	-16.6667
-2.33	8.22955
-4.09	-5.6
14.4444	12.5
12.2465	12.1212
-1.8254	7.44891
10.9083	9.01097
1.65	-0.807219
2.66
5.76
1.93
4.11
6.83183
-1.01
-8.34228
17.1569
13.5135
9.46265
10.8012
1.4782
9.87279
17.7689
-5.30612
5.83627
7.27
-1.85185
9.19627
14.637
3.62
6.92531
13.7707
12.9383
13.3848
16.1728
14.5293
18.4127
22.7481
11.8984
28.6134
11.475
11.3383
-6.93
-4.62302
-3.0303
9.92063
-0.65
17.1733
8.87188
-4.64427
5.02226

[truncated: 4 more sheets: 251, outer loop pattern, linker and dimerization, both patterns]
